# Supplementary material for: A Novel Hydrophilic Colloidal Polysaccharide from Rosa roxburghii Tratt: Structural Characterization, Rheological Behavior and Immunomodulatory Activity
Source: Foods. 2026 May 8;15(10):1641. doi: 10.3390/foods15101641 (PMC13205491; doi:10.3390/foods15101641)
Supplement: Supplementary file 1 [file foods-15-01641-s001.zip]

Archive with 1 entries (1 files):
- foods-4252059-supplementary.pdf
